# Supplementary material for: Bioaccumulation of Organic and Inorganic Pollutants in Fish from Thermaikos Gulf: Preliminary Human Health Risk Assessment Assisted by a Computational Approach
Source: J Xenobiot. 2024 Jun 1;14(2):701–16. doi: 10.3390/jox14020041 (PMC11204809; doi:10.3390/jox14020041)
Supplement: Supplementary file 1 [file jox-14-00041-s001.zip]

Archive with 1 entries (1 files):
- jox-2987628-supplementary.pdf
